# Supplementary material for: Workplace social support in job satisfaction among veterans with posttraumatic stress symptoms: A preliminary correlational study
Source: PLoS One. 2017 Aug 4;12(8):e0181344. doi: 10.1371/journal.pone.0181344 (PMC5544179; doi:10.1371/journal.pone.0181344)
Supplement: S1 File — Minimal dataset underlying Tables 1–6. (XLSX) [file pone.0181344.s001.xlsx]

## Sheet: Sheet1
ID	Gender	Age	Ethnicity	CE01	CE02	JG01	JG02	JG03	JG04	JG05	JG06	JG07	JG08	JG09	JG10	JG11	JG12	JG13	JG14	JG15	JG16	JG17	JG18	MC01	MC02	MC03	MC04	MC05	MC06	MC07	MC08	MC09	MC10	MC11	MC12	MC13	MC14	MC15	FT	PT	PCL01	PCL02	PCL03	PCL04	PCL05	PCL06	PCL07	PCL08	PCL09
1	1	58	1	1	1	1	3	1	3	3	3	3	3	3	1	3	3	3	3	1	3	3	3	4	4	4	5	4	4	4	2	1	1	1	1	1	1	1	2	1	4	4	4	5	5	4	4	2	4
3	1	24	1	3	1	3	1	1	3	3	3	3	3	3	3	3	3	1	3	1	3	1	3	3	4	4	2	2	3	3	3	3	4	4	1	1	1	4	2	1	3	2	2	4	2	4	5	4	2
5	2	55	1	2	1	1	3	1	3	3	3	3	1	3	1	1	1	1	3	1	3	1	3	5	5	5	5	4	5	5	3	3	3	5	1	2	2	3	1	2	5	5	3	5	5	5	5	1	5
6	1	28	1	2	1	1	3	3	3	3	3	3	3	3	1	3	3	3	3	1	3	99	3	1	2	2	3	3	2	2	2	2	2	2	2	2	2	2	2	1	3	3	1	3	3	3	3	2	3
9	1	68	1	2	1	3	3	1	3	3	3	3	3	3	1	3	3	3	3	1	3	3	3	3	2	3	2	2	4	5	2	4	4	3	2	2	4	4	1	1	3	2	2	3	2	2	3	3	4
10	1	62	1	2	1	3	3	1	3	3	3	1	1	1	1	1	3	1	1	1	3	1	1	2	3	5	4	4	2	4	2	2	3	2	3	2	2	2	2	1	4	1	2	3	3	1	3	1	5
11	1	51	1	2	1	3	1	99	3	1	3	1	3	1	1	1	1	99	99	99	3	1	1	2	3	4	4	3	3	3	4	3	4	3	3	3	4	2	2	1	2	2	2	3	3	4	4	3	4
15	1	62	1	1	1	3	3	1	3	3	3	3	3	3	3	3	3	3	3	1	3	3	3	2	2	3	3	3	3	3	3	3	3	3	2	2	2	2	1	1	2	2	1	2	1	1	1	2	3
18	1	60	1	1	1	1	1	1	1	1	1	1	3	3	1	1	3	1	1	1	3	1	1	2	4	5	5	2	3	5	2	2	5	1	2	3	5	3	2	1	3	5	4	5	5	5	5	3	5
19	1	62	1	1	1	99	99	99	99	99	99	99	99	99	99	99	99	99	99	99	99	99	99	3	3	3	3	3	3	3	3	3	3	3	3	3	3	3	2	1	99	99	99	99	99	99	99	99	99
30	2	28	1	2	1	3	3	3	3	3	3	3	3	3	1	3	1	3	3	1	3	3	3	3	2	2	2	3	3	3	2	2	2	2	2	2	2	2	2	1	2	2	3	2	3	2	2	2	4
34	2	47	1	3	1	1	1	1	3	1	1	1	1	1	1	1	1	1	1	1	1	1	1	2	4	4	4	4	4	4	3	2	2	2	2	2	2	3	1	2	2	2	3	4	5	4	5	4	4
36	1	25	1	1	1	1	3	1	1	1	3	1	3	3	1	3	3	3	3	1	3	3	3	99	99	99	99	99	99	99	99	99	99	99	99	99	99	99	2	1	4	4	2	3	4	3	4	1	5
41	1	25	1	2	1	3	3	3	3	3	3	3	3	3	1	1	3	1	3	1	3	3	3	2	3	3	3	2	1	1	2	4	3	3	1	2	3	3	1	2	2	2	2	2	3	2	2	2	1
44	1	27	1	3	1	3	3	1	3	3	3	3	3	3	1	3	3	3	1	1	3	3	3	3	2	2	3	3	3	2	2	1	1	1	1	1	1	1	1	2	5	5	5	5	5	4	5	5	5
45	1	46	1	1	1	1	1	1	3	1	1	3	1	3	1	1	1	1	1	1	1	1	1	2	3	4	4	2	5	2	5	3	4	5	2	4	3	3	2	1	4	3	4	5	4	4	4	1	5
47	1	41	1	1	1	1	3	3	3	3	3	3	3	3	1	3	3	1	3	1	3	3	3	2	3	2	2	3	3	4	2	2	4	2	1	2	1	1	2	1	3	1	1	1	2	2	1	1	2
48	1	43	1	1	1	1	1	1	3	1	1	3	1	3	1	1	1	1	3	1	3	1	3	1	4	3	3	4	4	3	4	3	4	4	2	3	2	2	2	1	2	2	3	3	4	5	5	2	2
54	1	60	1	4	1	3	3	1	3	3	3	3	3	1	1	3	3	1	3	1	3	3	3	3	3	3	3	3	3	4	5	5	5	2	2	99	3	3	1	2	3	4	4	4	4	2	4	4	4
58	1	64	1	2	1	3	3	1	3	3	3	3	3	3	1	3	3	1	3	1	3	1	3	2	4	2	5	4	4	5	4	2	2	2	3	3	2	2	1	2	4	4	4	3	4	5	5	5	4
59	2	38	1	1	1	3	3	3	3	3	3	3	3	3	3	3	3	3	3	3	3	3	3	2	2	3	3	4	4	4	3	2	3	4	2	3	2	2	2	2	2	1	1	2	1	4	4	2	2
62	1	28	1	2	1	3	3	3	3	3	3	3	3	3	1	1	3	3	3	1	3	3	3	1	3	3	2	3	1	2	2	2	2	2	1	2	2	1	2	2	3	3	1	2	3	3	3	3	4
65	1	39	6	3	1	3	3	3	3	3	1	1	3	3	1	3	3	3	3	1	3	1	3	2	2	3	3	3	99	4	3	3	4	2	3	3	3	2	2	1	2	2	1	1	2	2	1	3	2
66	1	25	1	2	1	1	1	1	1	1	1	1	3	3	1	1	1	1	1	1	3	1	1	5	5	5	5	1	1	1	5	5	5	5	5	5	5	5	1	2	5	5	5	5	5	5	5	5	5
70	1	29	1	3	1	1	3	1	1	1	3	1	1	3	1	1	3	3	3	1	3	1	3	2	3	3	3	3	3	2	4	4	3	2	4	4	1	2	2	1	4	1	2	3	4	5	5	5	5
71	1	35	1	4	1	3	3	3	3	3	3	3	3	3	1	1	3	1	1	1	3	3	3	1	3	2	4	4	4	4	3	4	2	2	1	1	3	1	2	1	4	4	3	3	4	4	4	5	5
75	1	25	1	2	1	3	1	1	1	3	3	1	1	1	1	1	3	1	1	1	3	1	3	3	4	4	4	3	3	3	3	3	3	3	3	3	3	3	2	1	5	5	5	5	5	5	5	5	5
77	2	26	1	3	1	3	3	3	3	3	3	3	3	3	3	3	3	3	3	3	3	3	3	3	2	2	2	3	3	3	2	2	2	3	3	2	3	3	1	2	3	3	2	3	4	3	3	1	2
78	1	60	1	2	1	3	1	3	3	3	3	3	3	3	3	3	3	3	3	3	3	3	3	1	3	3	3	1	1	2	3	3	3	2	1	2	2	2	2	1	4	5	4	3	3	5	5	4	5
80	2	53	1	1	1	3	3	1	3	1	3	3	3	3	1	1	3	3	3	1	3	3	3	2	4	4	4	4	4	4	3	2	3	3	2	3	3	2	1	2	2	2	1	1	1	1	2	2	1
81	1	33	1	2	1	1	3	1	3	3	3	3	3	3	1	1	3	3	3	1	3	3	3	3	3	4	4	4	4	4	4	5	4	5	2	4	2	5	2	1	3	2	1	1	2	1	1	1	5
87	1	60	1	1	1	3	3	3	3	3	3	3	3	3	3	3	3	3	3	3	3	3	3	2	2	2	2	2	2	4	2	2	2	2	2	2	2	2	2	1	5	5	5	5	5	5	5	4	5
89	1	62	1	1	1	1	1	3	3	99	99	99	99	99	99	99	99	99	99	99	99	99	99	5	1	3	1	4	4	4	2	3	3	3	2	3	4	3	2	1	3	3	4	3	2	3	2	2	2
91	1	24	1	2	1	3	3	1	1	1	3	3	3	3	1	1	3	1	3	1	3	3	3	2	4	5	5	3	3	3	3	4	3	3	2	2	3	2	2	1	4	3	5	5	5	5	5	3	5
93	1	61	1	1	1	3	3	3	3	3	3	3	3	3	3	3	1	3	3	3	3	3	3	2	3	4	2	3	3	3	4	5	5	2	2	2	1	2	1	2	4	3	4	4	4	4	3	2	2
94	1	43	1	2	1	1	3	1	3	1	3	3	3	3	1	1	3	1	3	1	3	1	1	5	5	5	5	2	4	4	4	4	4	5	4	4	5	2	1	2	3	3	3	4	4	4	3	4	4
101	1	40	1	1	1	3	3	3	3	3	3	3	3	3	3	3	3	3	3	3	3	3	14	4	4	4	2	2	2	2	1	1	1	1	1	1	1	1	2	1	4	4	3	3	5	1	3	4	3
102	1	62	1	1	1	1	1	1	1	1	1	1	1	1	1	1	1	1	1	1	1	1	1	3	3	2	4	3	3	4	2	2	3	3	2	2	3	2	2	1	5	5	4	4	4	99	4	4	5
104	1	63	1	2	1	99	99	99	99	99	99	99	99	99	99	99	99	99	99	99	99	99	99	99	99	99	99	99	99	99	99	99	99	99	99	99	99	99	1	1	4	4	4	5	5	5	5	5	4
108	1	44	1	2	1	3	3	1	3	3	3	1	1	3	1	1	1	1	1	1	3	1	1	2	4	4	4	3	3	2	2	2	2	2	2	2	2	2	2	1	2	1	2	2	3	2	1	2	4
117	2	22	1	2	1	3	3	1	3	3	1	3	3	3	1	3	1	1	1	1	3	3	3	1	3	2	3	2	2	2	2	2	2	2	2	2	2	2	2	1	4	4	4	4	4	4	4	4	4
120	1	25	3	2	1	3	3	1	3	3	1	1	3	3	1	1	3	1	1	1	3	3	1	4	4	5	3	2	3	3	3	3	3	3	3	3	3	3	2	1	4	5	99	3	99	99	99	99	99
125	1	47	1	1	1	1	1	1	3	3	99	99	3	3	1	3	3	99	3	99	3	99	3	1	2	2	5	2	2	3	1	1	1	1	1	1	1	1	2	1	4	4	99	4	4	5	5	4	5
128	1	62	1	1	1	1	3	1	3	3	3	3	3	3	1	3	3	1	3	1	3	1	3	5	5	5	5	5	5	5	4	4	5	4	3	4	5	4	2	1	4	4	3	3	4	5	4	5	4
138	1	45	1	1	1	3	3	3	3	3	3	3	3	3	3	3	3	3	3	3	3	3	3	1	2	2	3	4	4	5	2	2	2	2	1	1	2	2	2	1	3	3	3	3	3	3	3	3	3
140	1	36	1	1	1	3	3	1	3	3	3	3	3	3	1	3	3	1	3	1	3	3	3	1	2	4	4	2	3	3	4	5	2	2	2	3	3	2	2	1	4	4	4	4	4	4	4	4	4
141	1	31	1	1	1	1	3	1	1	1	1	3	1	1	1	1	1	1	1	1	3	1	1	1	3	4	4	2	4	1	2	3	4	2	3	4	3	3	2	1	4	4	4	4	4	4	4	4	3
142	2	24	1	2	1	3	3	1	3	3	3	3	3	3	1	1	3	3	3	3	3	3	3	1	3	4	4	2	2	2	2	4	4	3	2	2	2	2	2	1	2	2	1	3	1	4	2	1	1
143	1	64	1	1	1	3	3	1	3	3	1	1	1	1	1	1	3	1	1	1	1	1	1	5	5	5	5	5	5	5	5	5	5	5	5	5	5	5	1	2	4	3	3	3	1	4	4	1	3
145	1	28	1	3	1	3	3	3	3	3	3	3	1	3	3	3	3	3	3	3	3	3	3	2	2	2	2	2	2	2	1	1	2	2	2	2	2	2	1	2	2	2	2	2	2	2	2	2	2
148	1	66	1	3	1	3	3	1	3	3	3	3	3	3	1	1	3	1	1	1	3	3	3	2	3	4	4	4	4	3	3	4	3	3	3	3	3	3	1	2	2	3	1	2	2	4	2	4	3
149	1	24	1	2	1	3	3	1	3	3	1	1	3	3	1	1	1	1	1	1	3	3	3	1	2	2	2	2	3	2	2	2	3	2	2	1	2	99	99	99	99	99	99	99	99	99	99	99	99
153	1	51	1	2	1	1	3	1	3	1	1	1	3	3	1	1	1	1	1	1	3	1	1	3	3	3	3	3	3	3	3	3	3	3	3	3	3	4	2	1	4	4	4	4	4	4	4	2	4
154	1	64	1	2	1	1	1	1	3	1	1	1	1	3	1	1	1	1	1	1	1	1	1	2	3	4	3	4	4	4	3	4	4	4	2	3	3	2	1	2	4	5	4	3	5	5	3	3	1
155	1	26	1	3	1	3	3	3	3	3	3	3	3	3	3	3	3	3	3	3	3	3	3	1	3	4	4	3	3	3	2	3	3	3	3	3	3	3	1	2	99	99	99	99	99	99	99	99	99
157	1	61	1	1	1	1	3	1	3	3	3	3	3	3	1	1	1	1	1	3	1	3	1	2	4	4	4	4	4	4	4	4	4	4	4	4	4	4	2	1	3	4	2	4	3	3	4	4	4
161	2	26	1	3	1	3	3	1	3	3	3	3	3	99	1	3	3	3	1	1	3	3	1	2	5	3	4	3	5	3	2	2	2	3	2	2	4	3	2	1	2	2	2	4	5	3	4	4	4
162	1	51	5	3	1	1	3	1	3	3	3	3	3	3	1	3	3	1	1	1	3	1	3	2	4	4	5	4	4	4	2	3	2	2	1	2	2	2	2	2	1	4	4	3	4	3	3	4	3
166	1	45	3	3	1	3	3	3	3	3	3	3	3	3	3	3	3	3	3	3	3	3	3	1	4	4	3	3	4	2	2	2	4	1	2	2	2	2	2	1	5	4	4	4	4	4	4	1	2
167	1	24	1	2	1	3	3	3	3	3	3	3	3	3	1	1	3	3	3	3	3	3	3	2	3	3	4	4	4	5	4	4	4	3	3	4	2	4	2	1	2	2	1	1	1	3	2	3	2
169	1	35	1	2	1	1	3	1	3	3	1	3	3	3	1	1	3	1	3	1	3	1	3	2	3	2	2	2	2	2	2	2	2	1	2	1	3	1	2	1	2	1	2	2	1	3	4	1	3
170	2	37	1	1	1	1	3	1	3	3	1	3	3	3	1	3	1	1	1	1	3	1	3	2	2	2	2	2	4	2	4	2	2	2	2	2	2	2	2	1	2	2	1	2	2	2	2	2	2
171	1	61	1	1	1	3	3	1	3	1	3	3	3	3	1	3	3	1	3	1	3	1	1	2	3	4	4	3	3	3	4	4	4	3	2	3	4	2	2	1	4	4	3	3	2	3	2	2	3
172	1	44	1	2	1	1	1	1	1	1	1	1	1	1	1	1	1	1	1	1	1	1	1	5	5	5	5	5	5	5	5	4	4	5	5	5	5	5	2	1	4	3	1	5	4	5	4	2	5
[truncated: 22 more columns]
